# Supplementary material for: ﻿Two new species of Craterellus (Cantharellales, Hydnaceae) with veined hymenophore from north-eastern China
Source: MycoKeys. 2022 Jul 19;91:97–111. doi: 10.3897/mycokeys.91.84730 (PMC9849064; doi:10.3897/mycokeys.91.84730)
Supplement: XML Treatment for Craterellus connatus [file mycokeys.91.84730-treatment1.xml]

<!DOCTYPE tp:taxon-treatment
  PUBLIC "-//TaxonX//DTD Taxonomic Treatment Publishing DTD v0 20100105//EN" "tax-treatment-NSO.dtd">
<tp:taxon-treatment xmlns:tp="http://www.plazi.org/taxpub"><tp:treatment-meta><kwd-group><label>Taxon classification</label><kwd>
                <named-content content-type="kingdom">Fungi</named-content>
              </kwd><kwd>
                <named-content content-type="order">Cantharellales</named-content>
              </kwd><kwd>
                <named-content content-type="family">Cantharellaceae</named-content>
              </kwd></kwd-group><mixed-citation publication-type="journal"><person-group><name><surname>Zhao</surname><given-names>Gui-Ping</given-names></name><name><surname>Hu</surname><given-names>Jia-Jun</given-names></name><name><surname>Tuo</surname><given-names>Yong-Lan</given-names></name><name><surname>Li</surname><given-names>Yu</given-names></name><name><surname>Zhang</surname><given-names>Bo</given-names></name></person-group><article-title>﻿Two new species of <italic><tp:taxon-name><tp:taxon-name-part taxon-name-part-type="genus" reg="Craterellus">Craterellus</tp:taxon-name-part></tp:taxon-name></italic> (<tp:taxon-name><tp:taxon-name-part taxon-name-part-type="genus" reg="Cantharellales">Cantharellales</tp:taxon-name-part></tp:taxon-name>, <tp:taxon-name><tp:taxon-name-part taxon-name-part-type="genus" reg="Hydnaceae">Hydnaceae</tp:taxon-name-part></tp:taxon-name>) with veined hymenophore from north-eastern China</article-title><source>MycoKeys</source><day>19</day><month>07</month><year>2022</year><volume>91</volume><fpage>97</fpage><lpage>111</lpage><pub-id pub-id-type="doi">10.3897/mycokeys.91.84730</pub-id></mixed-citation></tp:treatment-meta><tp:nomenclature><label>﻿</label><tp:taxon-name>
              <object-id xmlns:xlink="http://www.w3.org/1999/xlink" content-type="arpha" xlink:type="simple">A10BB824-F0E9-53BF-9F4E-B6E9189F50EC</object-id>
              <tp:taxon-name-part taxon-name-part-type="genus" reg="Craterellus">Craterellus</tp:taxon-name-part>
              <tp:taxon-name-part taxon-name-part-type="species" reg="connatus">connatus</tp:taxon-name-part>
              <object-id xmlns:xlink="http://www.w3.org/1999/xlink" content-type="mycobank" xlink:type="simple"> 842527</object-id>
            </tp:taxon-name><tp:taxon-authority>G.P. Zhao, J.J. Hu, B. Zhang &amp; Y. Li</tp:taxon-authority><tp:taxon-status xmlns:xlink="http://www.w3.org/1999/xlink" xlink:type="simple">sp. nov.</tp:taxon-status><xref ref-type="fig" rid="F2">Figs 2</xref><xref ref-type="fig" rid="F3">, 3</xref></tp:nomenclature><tp:treatment-sec sec-type="Holotype" id="SECID0EWPBG"><title>Holotype.</title><p>China. Jilin Province, Jilin City, Jiaohe County, Lafashan National Forest Part, Red Leaves Canyon, alt. 802.5 m, <named-content xmlns:xlink="http://www.w3.org/1999/xlink" content-type="dwc:verbatimCoordinates" xlink:type="simple"><named-content content-type="geo-json" specific-use="{&#34;type&#34;:&#34;Point&#34;,&#34;coordinates&#34;:[127.100000,43.750000]}" id="NCID0E6PBG" xlink:type="simple">43.75°N, 127.10°E</named-content></named-content>, 5 September 2018, Bo Zhang <named-content xmlns:xlink="http://www.w3.org/1999/xlink" content-type="dwc:institutional_code" xlink:title="Mycological Herbarium of Jilin Agricultural University" xlink:href="http://grbio.org/institution/herbarium-mycology-jilin-agricultural-university" xlink:type="simple">HMJAU</named-content> 61462, GenBank Acc. nos.: nr <abbrev xmlns:xlink="http://www.w3.org/1999/xlink" xlink:title="large nuclear subunit" id="ABBRID0EIQBG" xlink:type="simple">LSU</abbrev> = <ext-link xmlns:xlink="http://www.w3.org/1999/xlink" xlink:href="OM509448" ext-link-type="gen" xlink:type="simple">OM509448</ext-link>, <italic>tef</italic>-1α = <ext-link xmlns:xlink="http://www.w3.org/1999/xlink" xlink:href="ON125915" ext-link-type="gen" xlink:type="simple">ON125915</ext-link>, <ext-link xmlns:xlink="http://www.w3.org/1999/xlink" xlink:href="ON125916" ext-link-type="gen" xlink:type="simple">ON125916</ext-link>).</p><fig id="F2" position="float" orientation="portrait"><object-id xmlns:xlink="http://www.w3.org/1999/xlink" content-type="doi" xlink:type="simple">10.3897/mycokeys.91.84730.figure2</object-id><object-id xmlns:xlink="http://www.w3.org/1999/xlink" content-type="arpha" xlink:type="simple">58A195E5-5857-5DF8-9F85-4C539755E44E</object-id><label>Figure 2.</label><caption><p><italic><tp:taxon-name><tp:taxon-name-part taxon-name-part-type="genus" reg="Craterellus">Craterellus</tp:taxon-name-part><tp:taxon-name-part taxon-name-part-type="species" reg="connatus">connatus</tp:taxon-name-part></tp:taxon-name></italic> (<named-content xmlns:xlink="http://www.w3.org/1999/xlink" content-type="dwc:institutional_code" xlink:title="Mycological Herbarium of Jilin Agricultural University" xlink:href="http://grbio.org/institution/herbarium-mycology-jilin-agricultural-university" xlink:type="simple">HMJAU</named-content> 60411, holotype) <bold>A</bold> fresh basidiocarps <bold>B</bold> connate stipes <bold>C</bold> margin of pileus <bold>D</bold> hymenophore. Scale bars: 1 cm (<bold>A, B</bold>)</p></caption><graphic xmlns:xlink="http://www.w3.org/1999/xlink" xlink:href="mycokeys-91-097-g002.jpg" position="float" orientation="portrait" xlink:type="simple" id="oo_717138.jpg"><uri content-type="original_file" xlink:type="simple">https://binary.pensoft.net/fig/717138</uri></graphic></fig></tp:treatment-sec><tp:treatment-sec sec-type="etymology" id="SECID0EDSBG"><title>Etymology.</title><p><italic><tp:taxon-name><tp:taxon-name-part taxon-name-part-type="genus" reg="Connatus">Connatus</tp:taxon-name-part></tp:taxon-name></italic>: referring to several stipes grown together from the base upwards.</p></tp:treatment-sec><tp:treatment-sec sec-type="diagnosis" id="SECID0EQSBG"><title>Diagnosis.</title><p>Differs from other <italic><tp:taxon-name><tp:taxon-name-part taxon-name-part-type="genus" reg="Craterellus">Craterellus</tp:taxon-name-part></tp:taxon-name></italic> species by its greyish-brown and smooth pileus with an off-white margin, hymenophore with a strongly anastomosing vein and the colouration turning khaki upon drying.</p><fig id="F3" position="float" orientation="portrait"><object-id xmlns:xlink="http://www.w3.org/1999/xlink" content-type="doi" xlink:type="simple">10.3897/mycokeys.91.84730.figure3</object-id><object-id xmlns:xlink="http://www.w3.org/1999/xlink" content-type="arpha" xlink:type="simple">2EFCB7B6-5E2B-5466-B437-B53AF7D70F8E</object-id><label>Figure 3.</label><caption><p>Microscopic characteristics of <italic><tp:taxon-name><tp:taxon-name-part taxon-name-part-type="genus" reg="Craterellus">Craterellus</tp:taxon-name-part><tp:taxon-name-part taxon-name-part-type="species" reg="connatus">connatus</tp:taxon-name-part></tp:taxon-name></italic> (<named-content xmlns:xlink="http://www.w3.org/1999/xlink" content-type="dwc:institutional_code" xlink:title="Mycological Herbarium of Jilin Agricultural University" xlink:href="http://grbio.org/institution/herbarium-mycology-jilin-agricultural-university" xlink:type="simple">HMJAU</named-content> 60411) <bold>A</bold> basidiospores <bold>B</bold> basidia <bold>C</bold> pileipellis. Scale bars: 5 μm (<bold>A</bold>); 10 μm (<bold>B</bold>); 20 μm (<bold>C</bold>).</p></caption><graphic xmlns:xlink="http://www.w3.org/1999/xlink" xlink:href="mycokeys-91-097-g003.jpg" position="float" orientation="portrait" xlink:type="simple" id="oo_717139.jpg"><uri content-type="original_file" xlink:type="simple">https://binary.pensoft.net/fig/717139</uri></graphic></fig></tp:treatment-sec><tp:treatment-sec sec-type="description" id="SECID0EFUBG"><title>Description.</title><p><bold><italic>Pileus</italic></bold> 18–30 mm in diam., infundibuliform, deeply depressed at the centre, perforated continuously to the base of the stipe; margin inrolled when young, then expand upwards, becoming upturned finally, broadly wavy; surface greyish-brown in the centre, the marginal edge dirty white, smooth. <bold><italic>Hymenophore</italic></bold> consists of longitudinal, anastomosing veined, off-white, turning khaki when drying and decurrent. <bold><italic>Stipe</italic></bold> 25–30 × 3 mm, equal to subcylindrical, hollow, central, smooth, greyish-brown. <bold><italic>Text</italic></bold> fleshy, greyish-brown. <bold><italic>Odour</italic></bold> light. <bold><italic>Taste</italic></bold> unknown. <bold><italic>Spore print</italic></bold> not obtained.</p><p><bold><italic>Basidiospores</italic></bold> 6.1–6.9–7.8(8.1) × 4.8–5.3–5.9 μm, Q = (1.16)1.20–1.32–1.45(1.56), Q<sub>m</sub> = 1.32 ± 0.09, broad ellipsoid to ellipsoid, smooth, thin-walled, pale yellow in 5% aqueous <abbrev xmlns:xlink="http://www.w3.org/1999/xlink" xlink:title="potassium hydroxide" id="ABBRID0ELVBG" xlink:type="simple">KOH</abbrev>, inamyloid. <bold><italic>Basidia</italic></bold> (40)50–72.5(75) × (6)7.5–8(10) μm, clavate, sterigmata (2)4-6. <bold><italic>Cystidia</italic></bold> absent. <bold><italic>Hymenium</italic></bold> in transverse section 125–175 μm thick, yellowish-brown in 5% aqueous <abbrev xmlns:xlink="http://www.w3.org/1999/xlink" xlink:title="potassium hydroxide" id="ABBRID0EYVBG" xlink:type="simple">KOH</abbrev>. <bold><italic>Pileipellis</italic></bold> scarcely differentiated from the trama, a cutis of vastly inflated hyphae, yellowish-brown in 5% aqueous <abbrev xmlns:xlink="http://www.w3.org/1999/xlink" xlink:title="potassium hydroxide" id="ABBRID0E6VBG" xlink:type="simple">KOH</abbrev>; individual hyphae (22)27–63(64) × 6–15 μm, thin-walled, branched occasionally, secondary septation absent, hyaline in 5% aqueous <abbrev xmlns:xlink="http://www.w3.org/1999/xlink" xlink:title="potassium hydroxide" id="ABBRID0EDWBG" xlink:type="simple">KOH</abbrev>. <bold><italic>Pileus trama</italic></bold> up to 500 μm thick, subparallel, yellowish-brown in 5% aqueous <abbrev xmlns:xlink="http://www.w3.org/1999/xlink" xlink:title="potassium hydroxide" id="ABBRID0EKWBG" xlink:type="simple">KOH</abbrev>; individual hyphae (29)33–60(125) × (4)5–12(13) μm, cylindrical, thin-walled, branching frequently, secondary septation absent. <bold><italic>Subhymenium</italic></bold> up to 10 μm thick. <bold><italic>Stipitipellis</italic></bold> composed of a tightly packed mass of subparallel, narrow, cylindrical hyphae, yellowish-brown in 5% aqueous <abbrev xmlns:xlink="http://www.w3.org/1999/xlink" xlink:title="potassium hydroxide" id="ABBRID0EUWBG" xlink:type="simple">KOH</abbrev>; individual hyphae (33)37–79(102) × 4–13(16) μm, thin-walled, hyaline to pale yellow in 5% aqueous <abbrev xmlns:xlink="http://www.w3.org/1999/xlink" xlink:title="potassium hydroxide" id="ABBRID0EYWBG" xlink:type="simple">KOH</abbrev>, branched frequently, secondary septation absent. <bold><italic>Clamp connections</italic></bold> absent.</p></tp:treatment-sec><tp:treatment-sec sec-type="habitat" id="SECID0E6WBG"><title>Habitat.</title><p>Scattered or gregarious in small clusters on the ground in coniferous and angiosperm mixed forests.</p></tp:treatment-sec></tp:taxon-treatment>
