# Supplementary material for: ﻿Two new species of Craterellus (Cantharellales, Hydnaceae) with veined hymenophore from north-eastern China
Source: MycoKeys. 2022 Jul 19;91:97–111. doi: 10.3897/mycokeys.91.84730 (PMC9849064; doi:10.3897/mycokeys.91.84730)
Supplement: XML Treatment for Craterellus striatus [file mycokeys.91.84730-treatment2.xml]

<!DOCTYPE tp:taxon-treatment
  PUBLIC "-//TaxonX//DTD Taxonomic Treatment Publishing DTD v0 20100105//EN" "tax-treatment-NSO.dtd">
<tp:taxon-treatment xmlns:tp="http://www.plazi.org/taxpub"><tp:treatment-meta><kwd-group><label>Taxon classification</label><kwd>
                <named-content content-type="kingdom">Fungi</named-content>
              </kwd><kwd>
                <named-content content-type="order">Cantharellales</named-content>
              </kwd><kwd>
                <named-content content-type="family">Cantharellaceae</named-content>
              </kwd></kwd-group><mixed-citation publication-type="journal"><person-group><name><surname>Zhao</surname><given-names>Gui-Ping</given-names></name><name><surname>Hu</surname><given-names>Jia-Jun</given-names></name><name><surname>Tuo</surname><given-names>Yong-Lan</given-names></name><name><surname>Li</surname><given-names>Yu</given-names></name><name><surname>Zhang</surname><given-names>Bo</given-names></name></person-group><article-title>﻿Two new species of <italic><tp:taxon-name><tp:taxon-name-part taxon-name-part-type="genus" reg="Craterellus">Craterellus</tp:taxon-name-part></tp:taxon-name></italic> (<tp:taxon-name><tp:taxon-name-part taxon-name-part-type="genus" reg="Cantharellales">Cantharellales</tp:taxon-name-part></tp:taxon-name>, <tp:taxon-name><tp:taxon-name-part taxon-name-part-type="genus" reg="Hydnaceae">Hydnaceae</tp:taxon-name-part></tp:taxon-name>) with veined hymenophore from north-eastern China</article-title><source>MycoKeys</source><day>19</day><month>07</month><year>2022</year><volume>91</volume><fpage>97</fpage><lpage>111</lpage><pub-id pub-id-type="doi">10.3897/mycokeys.91.84730</pub-id></mixed-citation></tp:treatment-meta><tp:nomenclature><label>﻿</label><tp:taxon-name>
              <object-id xmlns:xlink="http://www.w3.org/1999/xlink" content-type="arpha" xlink:type="simple">469F80AF-45B6-56DD-8C5B-95D80C31644C</object-id>
              <tp:taxon-name-part taxon-name-part-type="genus" reg="Craterellus">Craterellus</tp:taxon-name-part>
              <tp:taxon-name-part taxon-name-part-type="species" reg="striatus">striatus</tp:taxon-name-part>
              <object-id xmlns:xlink="http://www.w3.org/1999/xlink" content-type="mycobank" xlink:type="simple"> 842531</object-id>
            </tp:taxon-name><tp:taxon-authority>G.P. Zhao, J.J. Hu, B. Zhang &amp; Y. Li</tp:taxon-authority><tp:taxon-status xmlns:xlink="http://www.w3.org/1999/xlink" xlink:type="simple">sp. nov.</tp:taxon-status><xref ref-type="fig" rid="F4">Figs 4</xref><xref ref-type="fig" rid="F5">, 5</xref></tp:nomenclature><tp:treatment-sec sec-type="Holotype" id="SECID0EWYBG"><title>Holotype.</title><p>China. Jilin Province, Baishan City, Fusong County, Quanyang Town, alt. 780.4 m, <named-content xmlns:xlink="http://www.w3.org/1999/xlink" content-type="dwc:verbatimCoordinates" xlink:type="simple"><named-content content-type="geo-json" specific-use="{&#34;type&#34;:&#34;Point&#34;,&#34;coordinates&#34;:[121.300000,42.230000]}" id="NCID0E6YBG" xlink:type="simple">42.23°N, 121.30°E</named-content></named-content>, 22 August 2021, G. P. Zhao, J. J. Hu, and Bo Zhang (<named-content xmlns:xlink="http://www.w3.org/1999/xlink" content-type="dwc:institutional_code" xlink:title="Mycological Herbarium of Jilin Agricultural University" xlink:href="http://grbio.org/institution/herbarium-mycology-jilin-agricultural-university" xlink:type="simple">HMJAU</named-content> 61463, GenBank Acc. nos.: nr <abbrev xmlns:xlink="http://www.w3.org/1999/xlink" xlink:title="large nuclear subunit" id="ABBRID0EIZBG" xlink:type="simple">LSU</abbrev> = <ext-link xmlns:xlink="http://www.w3.org/1999/xlink" xlink:href="OM509446" ext-link-type="gen" xlink:type="simple">OM509446</ext-link>, <ext-link xmlns:xlink="http://www.w3.org/1999/xlink" xlink:href="OM509447" ext-link-type="gen" xlink:type="simple">OM509447</ext-link>, <italic>tef</italic>-1α = <ext-link xmlns:xlink="http://www.w3.org/1999/xlink" xlink:href="ON125913" ext-link-type="gen" xlink:type="simple">ON125913</ext-link>, <ext-link xmlns:xlink="http://www.w3.org/1999/xlink" xlink:href="ON125914" ext-link-type="gen" xlink:type="simple">ON125914</ext-link>).</p></tp:treatment-sec><tp:treatment-sec sec-type="etymology" id="SECID0EC1BG"><title>Etymology.</title><p><italic>Striatus</italic>: referring to the fringe of pileus.</p></tp:treatment-sec><tp:treatment-sec sec-type="diagnosis" id="SECID0EP1BG"><title>Diagnosis.</title><p>Differs from other <italic><tp:taxon-name><tp:taxon-name-part taxon-name-part-type="genus" reg="Craterellus">Craterellus</tp:taxon-name-part></tp:taxon-name></italic> species by the fibrillose, greyish-brown to yellowish-brown, fully perforated pileus with a brown fringe, the hymenophore with a forking vein, not anastomosing and non-discolouring upon drying.</p><fig id="F4" position="float" orientation="portrait"><object-id xmlns:xlink="http://www.w3.org/1999/xlink" content-type="doi" xlink:type="simple">10.3897/mycokeys.91.84730.figure4</object-id><object-id xmlns:xlink="http://www.w3.org/1999/xlink" content-type="arpha" xlink:type="simple">7F8F9771-1782-5B2A-A51E-4622856CB22F</object-id><label>Figure 4.</label><caption><p><italic><tp:taxon-name><tp:taxon-name-part taxon-name-part-type="genus" reg="Craterellus">Craterellus</tp:taxon-name-part><tp:taxon-name-part taxon-name-part-type="species" reg="striatus">striatus</tp:taxon-name-part></tp:taxon-name></italic> (<named-content xmlns:xlink="http://www.w3.org/1999/xlink" content-type="dwc:institutional_code" xlink:title="Mycological Herbarium of Jilin Agricultural University" xlink:href="http://grbio.org/institution/herbarium-mycology-jilin-agricultural-university" xlink:type="simple">HMJAU</named-content> 60412, holotype) <bold>A</bold> Fresh basidiocarps <bold>B</bold> Stipe <bold>C</bold> Pileus <bold>D</bold> Hymenophore. Scale bars: 1 cm (<bold>A, B</bold>)</p></caption><graphic xmlns:xlink="http://www.w3.org/1999/xlink" xlink:href="mycokeys-91-097-g004.jpg" position="float" orientation="portrait" xlink:type="simple" id="oo_717140.jpg"><uri content-type="original_file" xlink:type="simple">https://binary.pensoft.net/fig/717140</uri></graphic></fig></tp:treatment-sec><tp:treatment-sec sec-type="description" id="SECID0EC3BG"><title>Description.</title><p><bold><italic>Fruiting body</italic></bold> 12–45 mm high. <bold><italic>Pileus</italic></bold> 3–21 mm in diam., 1–10 mm tall, plane-convex firstly, soon infundibuliform and usually perforated continuous to the base of the stipe; margin inrolled when young, then expanding outwards, old becoming incurved, broadly wavy; surface blackish-brown, cream near the margin at first, gradually lighter to the centre with age, yellowish-brown finally, turning pale greyish-brown when drying, covered with brown fringe and fibrillose scales. <bold><italic>Hymenophore</italic></bold> decurrent, consisting of longitudinal ridges (&lt;1 mm) with prominent forking, cross vein and off-white. <bold><italic>Stipe</italic></bold> 11–35 × 1–6 mm, cylindrical, inflated at the base, up to 10 mm in diam., hollow, central, smooth, blackish-brown. <bold><italic>Text</italic></bold> leathery, dirty white. <bold><italic>Odour</italic></bold> light. <bold><italic>Taste</italic></bold> unknown. <bold><italic>Spore print</italic></bold> not obtained.</p><fig id="F5" position="float" orientation="portrait"><object-id xmlns:xlink="http://www.w3.org/1999/xlink" content-type="doi" xlink:type="simple">10.3897/mycokeys.91.84730.figure5</object-id><object-id xmlns:xlink="http://www.w3.org/1999/xlink" content-type="arpha" xlink:type="simple">6073D84D-131C-51F4-AF42-ED0E327E356E</object-id><label>Figure 5.</label><caption><p>Microscopic characteristics of <italic><tp:taxon-name><tp:taxon-name-part taxon-name-part-type="genus" reg="Craterellus">Craterellus</tp:taxon-name-part><tp:taxon-name-part taxon-name-part-type="species" reg="striatus">striatus</tp:taxon-name-part></tp:taxon-name></italic> (<named-content xmlns:xlink="http://www.w3.org/1999/xlink" content-type="dwc:institutional_code" xlink:title="Mycological Herbarium of Jilin Agricultural University" xlink:href="http://grbio.org/institution/herbarium-mycology-jilin-agricultural-university" xlink:type="simple">HMJAU</named-content> 60412) <bold>A</bold> spores <bold>B</bold> basidiobasidia <bold>C</bold> pileipellis. Scale bars: 10 μm (<bold>A</bold>); 20 μm (<bold>B</bold>); 40 μm (<bold>C</bold>).</p></caption><graphic xmlns:xlink="http://www.w3.org/1999/xlink" xlink:href="mycokeys-91-097-g005.jpg" position="float" orientation="portrait" xlink:type="simple" id="oo_717141.jpg"><uri content-type="original_file" xlink:type="simple">https://binary.pensoft.net/fig/717141</uri></graphic></fig><p><bold><italic>Basidiospores</italic></bold> (6.5)6.8–7.4–8.0(8.8) × (5.0)5.1–5.5–6.0 μm, Q = (1.18)1.22–1.36–1.53(1.73), Q<sub>m</sub> = 1.36 ± 0.12, broad ellipsoid to ellipsoid, smooth, thin-walled, hyaline to pale yellow in 5% aqueous <abbrev xmlns:xlink="http://www.w3.org/1999/xlink" xlink:title="potassium hydroxide" id="ABBRID0ET5BG" xlink:type="simple">KOH</abbrev>, inamyloid. <bold><italic>Basidia</italic></bold> (34)40–67(68) × 6–9 μm, slender, sterigmata 2–6. <bold><italic>Cystidia</italic></bold> absent. <bold><italic>Hymenium</italic></bold> in transverse section 45 μm thick, yellowish-brown in 5% aqueous <abbrev xmlns:xlink="http://www.w3.org/1999/xlink" xlink:title="potassium hydroxide" id="ABBRID0EA6BG" xlink:type="simple">KOH</abbrev>. <bold><italic>Pileipellis</italic></bold> scarcely differentiated from trama, a cutis of largely cylindrical hyphae, yellowish-brown in 5% aqueous <abbrev xmlns:xlink="http://www.w3.org/1999/xlink" xlink:title="potassium hydroxide" id="ABBRID0EH6BG" xlink:type="simple">KOH</abbrev>; individual hyphae (30)40–70(73) × (4)5–14(15) μm, thin-walled, encrusted, branched frequently, secondary septation absent, hyaline in 5% aqueous <abbrev xmlns:xlink="http://www.w3.org/1999/xlink" xlink:title="potassium hydroxide" id="ABBRID0EL6BG" xlink:type="simple">KOH</abbrev>. <bold><italic>Pileus trama</italic></bold> up to 500 μm thick, subparallel, yellowish-brown in 5% aqueous <abbrev xmlns:xlink="http://www.w3.org/1999/xlink" xlink:title="potassium hydroxide" id="ABBRID0ES6BG" xlink:type="simple">KOH</abbrev>; individual hyphae (29)33–60(125) × (4)5–12(13) μm, cylindrical, thin-walled, encrusted, branching frequently, secondary septation absent. <bold><italic>Subhymenium</italic></bold> up to 10 μm thick. <bold><italic>Stipitipellis</italic></bold> composed of a tightly-packed mass of subparallel, narrow, cylindrical hyphae, yellowish-brown in 5% aqueous <abbrev xmlns:xlink="http://www.w3.org/1999/xlink" xlink:title="potassium hydroxide" id="ABBRID0E36BG" xlink:type="simple">KOH</abbrev>; individual hyphae (33)37–79(102) × 4–13(16) μm, thin-walled, hyaline to pale yellow in 5% aqueous <abbrev xmlns:xlink="http://www.w3.org/1999/xlink" xlink:title="potassium hydroxide" id="ABBRID0EBAAI" xlink:type="simple">KOH</abbrev>, branched frequently, secondary septation absent. <bold><italic>Clamp connections</italic></bold> absent.</p></tp:treatment-sec><tp:treatment-sec sec-type="habitat" id="SECID0EIAAI"><title>Habitat.</title><p>Scattered to gregarious on the ground in a coniferous and angiosperm mixed forest.</p></tp:treatment-sec></tp:taxon-treatment>
